# Supplementary material for: A Pilot Study to Investigate Peripheral Low-Level Chronic LPS Injection as a Model of Neutrophil Activation in the Periphery and Brain in Mice
Source: Int J Mol Sci. 2024 May 14;25(10):5357. doi: 10.3390/ijms25105357 (PMC11120811; doi:10.3390/ijms25105357)
Supplement: Supplementary file 1 [file ijms-25-05357-s001.zip]

Archive with 1 entries (1 files):
- ijms-2926463-supplementary.pdf
